# Supplementary material for: Transient Enlargement in Meningiomas Treated with Stereotactic Radiotherapy
Source: Cancers (Basel). 2022 Mar 17;14(6):1547. doi: 10.3390/cancers14061547 (PMC8946188; doi:10.3390/cancers14061547)
Supplement: Supplementary file 1 [file cancers-14-01547-s001.zip]

Archive with 1 entries (1 files):
- cancers-1586877-supplementary.pdf
